# Supplementary material for: Substitution of Coxsackievirus A16 VP1 BC and EF Loop Altered the Protective Immune Responses in Chimera Enterovirus A71
Source: Vaccines (Basel). 2023 Aug 14;11(8):1363. doi: 10.3390/vaccines11081363 (PMC10458053; doi:10.3390/vaccines11081363)
Supplement: Supplementary file 1 [file vaccines-11-01363-s001.zip]

Archive with 1 entries (1 files):
- vaccines-2505887-supplementary.pdf
